# Supplementary material for: Metabolomic Profiling of Fresh Goji (Lycium barbarum L.) Berries from Two Cultivars Grown in Central Italy: A Multi-Methodological Approach
Source: Molecules. 2021 Sep 6;26(17):5412. doi: 10.3390/molecules26175412 (PMC8433735; doi:10.3390/molecules26175412)
Supplement: Supplementary file 1 [file molecules-26-05412-s001.zip]

Archive with 1 entries (1 files):
- molecules-1349754-supplementary.v5.pdf
